# Supplementary material for: A Novel Synthesis of Highly Efficient Antimicrobial Quaternary Ammonium Pyridine Resin and Its Application in Drinking Water Treatment
Source: Polymers (Basel). 2025 Jul 7;17(13):1885. doi: 10.3390/polym17131885 (PMC12252215; doi:10.3390/polym17131885)
Supplement: Supplementary file 1 [file polymers-17-01885-s001.zip]

Archive with 1 entries (1 files):
- polymers-3645263-supplementary.pdf
